# Supplementary material for: Poly[[tetra­aquadi-μ4-fumarato-μ2-oxalato-dierbium(III)] tetra­hydrate]
Source: Acta Crystallogr Sect E Struct Rep Online. 2012 Dec 15;69(Pt 1):m52. doi: 10.1107/S160053681205026X (PMC3588352; doi:10.1107/S160053681205026X)
Supplement: Supplementary file 1 [file e-69-00m52-sup1.cif]

##############################################################################
#                                                                            #
# This CIF contains the data in a paper accepted for publication in          #
# Acta Crystallographica Section E. It conforms to the requirements of       #
# Notes for Authors for Acta Crystallographica Section E, and has been       #
# peer reviewed under the auspices of the IUCr Commission on Journals.       #
#                                                                            #
# Full details of the Crystallographic Information File format               #
# are given in the paper "The Crystallographic Information File (CIF):       #
# a New Standard Archive File for Crystallography" by S. R. Hall, F. H.      #
# Allen and I. D. Brown [Acta Cryst. (1991), A47, 655-685].                  #
#                                                                            #
# The current version of the core CIF dictionary is obtainable from          #
# ftp://ftp.iucr.org/pub/cif_core.dic.                                       #
#                                                                            #
# Software is freely available for graphical display of the structure(s)     #
# in this CIF. For information consult the CIF software page                 #
# http://www.iucr.org/resources/cif/software.                                #
#                                                                            #
# This file may be used for bona fide research purposes within the           #
# scientific community so long as proper attribution is given to the journal # 
# article from which it was obtained.                                        #
#                                                                            #
##############################################################################
data_I
_audit_creation_method     SHELXL-97
_chemical_name_systematic
;
Poly[[tetraaquadi-\m~4~-fumarato-\m~2~-oxalato-dierbium(III)] tetrahydrate]
;
_chemical_name_common     ?
_chemical_formula_moiety     'C10 H20 Er2 O20'
_chemical_formula_sum     'C10 H20 Er2 O20'
_chemical_formula_iupac     '[Er2 (C4 H2 O4)2 (C2 O4) (H2 O)4], 4H2 O'
_chemical_formula_weight     794.78
_chemical_melting_point     'not measured'
_symmetry_cell_setting     orthorhombic
_symmetry_space_group_name_H-M     'F d d d'
_symmetry_space_group_name_Hall     '-F 2uv 2vw'
loop_
    _symmetry_equiv_pos_as_xyz
    'x, y, z'
    '-x+3/4, -y+3/4, z'
    '-x+3/4, y, -z+3/4'
    'x, -y+3/4, -z+3/4'
    'x, y+1/2, z+1/2'
    '-x+3/4, -y+5/4, z+1/2'
    '-x+3/4, y+1/2, -z+5/4'
    'x, -y+5/4, -z+5/4'
    'x+1/2, y, z+1/2'
    '-x+5/4, -y+3/4, z+1/2'
    '-x+5/4, y, -z+5/4'
    'x+1/2, -y+3/4, -z+5/4'
    'x+1/2, y+1/2, z'
    '-x+5/4, -y+5/4, z'
    '-x+5/4, y+1/2, -z+3/4'
    'x+1/2, -y+5/4, -z+3/4'
    '-x, -y, -z'
    'x-3/4, y-3/4, -z'
    'x-3/4, -y, z-3/4'
    '-x, y-3/4, z-3/4'
    '-x, -y+1/2, -z+1/2'
    'x-3/4, y-1/4, -z+1/2'
    'x-3/4, -y+1/2, z-1/4'
    '-x, y-1/4, z-1/4'
    '-x+1/2, -y, -z+1/2'
    'x-1/4, y-3/4, -z+1/2'
    'x-1/4, -y, z-1/4'
    '-x+1/2, y-3/4, z-1/4'
    '-x+1/2, -y+1/2, -z'
    'x-1/4, y-1/4, -z'
    'x-1/4, -y+1/2, z-3/4'
    '-x+1/2, y-1/4, z-3/4'
_cell_length_a     9.6016(19)
_cell_length_b     15.701(3)
_cell_length_c     26.722(5)
_cell_angle_alpha     90.00
_cell_angle_beta     90.00
_cell_angle_gamma     90.00
_cell_volume     4028.5(14)
_cell_formula_units_Z     8
_cell_measurement_reflns_used     9875
_cell_measurement_theta_min     3.01
_cell_measurement_theta_max     27.47
_cell_measurement_temperature     293(2)
_exptl_crystal_description     block
_exptl_crystal_colour     pink
_exptl_crystal_size_max     0.19
_exptl_crystal_size_mid     0.16
_exptl_crystal_size_min     0.13
_exptl_crystal_density_diffrn     2.621
_exptl_crystal_density_meas     ?
_exptl_crystal_density_method     'not measured'
_exptl_crystal_F_000     3008
_exptl_absorpt_coefficient_mu     8.376
_exptl_absorpt_correction_type     multi-scan
_exptl_absorpt_process_details     '(SADABS; Bruker, 2001)'
_exptl_absorpt_correction_T_min     0.3049
_exptl_absorpt_correction_T_max     0.4021
_exptl_special_details
;
;
_diffrn_ambient_temperature     293(2)
_diffrn_radiation_type     MoK\a
_diffrn_radiation_wavelength     0.71073
_diffrn_radiation_source     'fine-focus sealed tube'
_diffrn_radiation_monochromator     graphite
_diffrn_measurement_device_type     'Bruker SMART APEX CCD'
_diffrn_measurement_method     '\w scans'
_diffrn_detector_area_resol_mean     '9.00cm'
_diffrn_reflns_number     9284
_diffrn_reflns_av_R_equivalents     0.0217
_diffrn_reflns_av_sigmaI/netI     0.0122
_diffrn_reflns_theta_min     3.01
_diffrn_reflns_theta_max     27.47
_diffrn_reflns_theta_full     27.47
_diffrn_measured_fraction_theta_max     0.999
_diffrn_measured_fraction_theta_full     0.999
_diffrn_reflns_limit_h_min     -12
_diffrn_reflns_limit_h_max     12
_diffrn_reflns_limit_k_min     -20
_diffrn_reflns_limit_k_max     20
_diffrn_reflns_limit_l_min     -34
_diffrn_reflns_limit_l_max     31
_diffrn_standards_number     0
_diffrn_standards_interval_count     0
_diffrn_standards_interval_time     0
_diffrn_standards_decay_%     0
_refine_special_details
;
Refinement of <i>F</i>^2^ against ALL reflections. The weighted <i>R</i>-factor
<i>wR</i> and goodness of fit <i>S</i> are based on <i>F</i>^2^, conventional
<i>R</i>-factors <i>R</i> are based on <i>F</i>, with <i>F</i> set to zero for
negative <i>F</i>^2^. The threshold expression of <i>F</i>^2^ >
\s(<i>F</i>^2^) is used only for calculating <i>R</i>-factors(gt) <i>etc</i>.
and is not relevant to the choice of reflections for refinement.
<i>R</i>-factors based on <i>F</i>^2^ are statistically about twice as large
as those based on <i>F</i>, and <i>R</i>- factors based on ALL data will be
even larger.
;
_reflns_number_total     1162
_reflns_number_gt     1088
_reflns_threshold_expression     I>2sigma(I)
_refine_ls_structure_factor_coef     Fsqd
_refine_ls_matrix_type     full
_refine_ls_R_factor_all     0.0204
_refine_ls_R_factor_gt     0.0182
_refine_ls_wR_factor_gt     0.0443
_refine_ls_wR_factor_ref     0.0453
_refine_ls_goodness_of_fit_ref     1.108
_refine_ls_restrained_S_all     1.108
_refine_ls_number_reflns     1162
_refine_ls_number_parameters     74
_refine_ls_number_restraints     0
_refine_ls_hydrogen_treatment     constr
_refine_ls_weighting_scheme     calc
_refine_ls_weighting_details
        'calc w=1/[\s^2^(Fo^2^)+(0.0186P)^2^+60.2587P] where P=(Fo^2^+2Fc^2^)/3'
_atom_sites_solution_hydrogens     geom
_atom_sites_solution_primary     direct
_atom_sites_solution_secondary     difmap
_refine_ls_shift/su_max     0.003
_refine_ls_shift/su_mean     0.000
_refine_diff_density_max     0.509
_refine_diff_density_min     -1.040
_refine_ls_extinction_method     none
_refine_ls_extinction_coef     ?
loop_
    _atom_type_symbol
    _atom_type_description
    _atom_type_scat_dispersion_real
    _atom_type_scat_dispersion_imag
    _atom_type_scat_source
    'C' 'C' 0.0033 0.0016
                         'International Tables Vol C Tables 4.2.6.8 and 6.1.1.4'
    'H' 'H' 0.0000 0.0000
                         'International Tables Vol C Tables 4.2.6.8 and 6.1.1.4'
    'O' 'O' 0.0106 0.0060
                         'International Tables Vol C Tables 4.2.6.8 and 6.1.1.4'
    'Er' 'Er' -0.2586 4.9576
                         'International Tables Vol C Tables 4.2.6.8 and 6.1.1.4'
_computing_data_collection     'SMART (Bruker, 2007)'
_computing_cell_refinement     'SAINT (Bruker, 2007)'
_computing_data_reduction     'SAINT (Bruker, 2007)'
_computing_structure_solution     'SHELXS97 (Sheldrick, 2008)'
_computing_structure_refinement     'SHELXL97 (Sheldrick, 2008)'
_computing_molecular_graphics     'DIAMOND (Brandenburg, 1999)'
_computing_publication_material     'SHELXTL (Sheldrick, 2008)'
loop_
    _atom_site_type_symbol
    _atom_site_label
    _atom_site_fract_x
    _atom_site_fract_y
    _atom_site_fract_z
    _atom_site_U_iso_or_equiv
    _atom_site_adp_type
    _atom_site_calc_flag
    _atom_site_refinement_flags
    _atom_site_occupancy
    _atom_site_symmetry_multiplicity
    _atom_site_disorder_assembly
    _atom_site_disorder_group
    C C1 0.9358(4) 0.1660(2) 0.52974(13) 0.0167(6) Uani d . 1 1 . .
    C C2 1.0906(4) 0.1604(3) 0.53278(16) 0.0268(8) Uani d . 1 1 . .
    H H2 1.1407 0.2110 0.5348 0.032 Uiso calc R 1 1 . .
    C C3 0.6250 0.0756(3) 0.6250 0.0150(8) Uani d S 1 2 . .
    Er Er1 0.6250 0.1250 0.508677(7) 0.01528(8) Uani d S 1 2 . .
    O O1 0.8868(3) 0.23742(16) 0.51740(10) 0.0237(5) Uani d . 1 1 . .
    O O2 0.8597(3) 0.10210(16) 0.53731(11) 0.0239(5) Uani d . 1 1 . .
    O O3 0.6164(3) 0.04009(15) 0.58332(9) 0.0190(5) Uani d . 1 1 . .
    O O4 0.4757(3) 0.12267(15) 0.43533(9) 0.0256(5) Uani d . 1 1 . .
    H H4A 0.3985 0.1447 0.4440 0.031 Uiso d R 1 1 . .
    H H4B 0.4595 0.0706 0.4288 0.031 Uiso d R 1 1 . .
    O O5 0.5533(3) 0.20049(15) 0.34370(9) 0.0859(16) Uani d R 1 1 . .
    H H5A 0.5298 0.1769 0.3711 0.103 Uiso d R 1 1 . .
    H H5B 0.5661 0.2534 0.3485 0.129 Uiso d R 1 1 . .
loop_
    _atom_site_aniso_label
    _atom_site_aniso_U_11
    _atom_site_aniso_U_22
    _atom_site_aniso_U_33
    _atom_site_aniso_U_12
    _atom_site_aniso_U_13
    _atom_site_aniso_U_23
    C1 0.0141(15) 0.0186(16) 0.0173(16) 0.0032(13) -0.0010(13) 0.0001(13)
    C2 0.0159(17) 0.0232(18) 0.041(2) -0.0021(14) 0.0015(15) -0.0025(17)
    C3 0.0133(19) 0.013(2) 0.019(2) 0.000 -0.0012(19) 0.000
    Er1 0.01765(12) 0.01422(11) 0.01396(11) 0.00560(8) 0.000 0.000
    O1 0.0239(13) 0.0200(12) 0.0270(13) 0.0067(10) 0.0003(11) 0.0045(10)
    O2 0.0168(12) 0.0205(12) 0.0344(14) 0.0009(10) 0.0001(11) 0.0027(11)
    O3 0.0269(13) 0.0139(11) 0.0161(11) -0.0003(10) -0.0015(10) -0.0010(9)
    O4 0.0296(13) 0.0215(12) 0.0256(13) -0.0017(11) -0.0040(11) 0.0002(11)
    O5 0.099(4) 0.076(3) 0.082(3) -0.011(3) 0.012(3) 0.037(3)
_geom_special_details
;
All e.s.d.'s (except the e.s.d. in the dihedral angle between two l.s. planes)
are estimated using the full covariance matrix. The cell e.s.d.'s are taken
into account individually in the estimation of e.s.d.'s in distances, angles
and torsion angles; correlations between e.s.d.'s in cell parameters are only
used when they are defined by crystal symmetry. An approximate (isotropic)
treatment of cell e.s.d.'s is used for estimating e.s.d.'s involving l.s.
planes.
;
loop_
    _geom_bond_atom_site_label_1
    _geom_bond_atom_site_label_2
    _geom_bond_site_symmetry_2
    _geom_bond_distance
    _geom_bond_publ_flag
    C1 O2 . 1.258(4) ?
    C1 O1 . 1.260(4) ?
    C1 C2 . 1.491(5) ?
    C2 C2 14_645 1.294(8) ?
    C2 H2 . 0.9300 ?
    C3 O3 . 1.249(3) ?
    C3 O3 11 1.249(3) ?
    C3 C3 14_545 1.550(9) ?
    Er1 O1 29_656 2.273(3) ?
    Er1 O1 30_556 2.273(3) ?
    Er1 O3 14_545 2.401(2) ?
    Er1 O3 . 2.401(2) ?
    Er1 O2 . 2.407(3) ?
    Er1 O2 14_545 2.407(3) ?
    Er1 O4 . 2.428(2) ?
    Er1 O4 14_545 2.428(2) ?
    O1 Er1 29_656 2.273(3) ?
    O4 H4A . 0.8500 ?
    O4 H4B . 0.8499 ?
    O5 H5A . 0.8500 ?
    O5 H5B . 0.8500 ?
loop_
    _geom_angle_atom_site_label_1
    _geom_angle_atom_site_label_2
    _geom_angle_atom_site_label_3
    _geom_angle_site_symmetry_1
    _geom_angle_site_symmetry_3
    _geom_angle
    _geom_angle_publ_flag
    O2 C1 O1 . . 122.4(3) ?
    O2 C1 C2 . . 121.5(3) ?
    O1 C1 C2 . . 116.0(3) ?
    C2 C2 C1 14_645 . 124.0(5) ?
    C2 C2 H2 14_645 . 118.0 ?
    C1 C2 H2 . . 118.0 ?
    O3 C3 O3 . 11 126.9(4) ?
    O3 C3 C3 . 14_545 116.6(2) ?
    O3 C3 C3 11 14_545 116.6(2) ?
    O1 Er1 O1 29_656 30_556 144.28(13) ?
    O1 Er1 O3 29_656 14_545 74.25(9) ?
    O1 Er1 O3 30_556 14_545 141.35(9) ?
    O1 Er1 O3 29_656 . 141.35(9) ?
    O1 Er1 O3 30_556 . 74.25(9) ?
    O3 Er1 O3 14_545 . 67.62(11) ?
    O1 Er1 O2 29_656 . 106.62(9) ?
    O1 Er1 O2 30_556 . 84.78(9) ?
    O3 Er1 O2 14_545 . 77.67(9) ?
    O3 Er1 O2 . . 71.66(9) ?
    O1 Er1 O2 29_656 14_545 84.78(9) ?
    O1 Er1 O2 30_556 14_545 106.62(9) ?
    O3 Er1 O2 14_545 14_545 71.66(9) ?
    O3 Er1 O2 . 14_545 77.67(9) ?
    O2 Er1 O2 . 14_545 142.93(13) ?
    O1 Er1 O4 29_656 . 74.78(9) ?
    O1 Er1 O4 30_556 . 76.55(9) ?
    O3 Er1 O4 14_545 . 134.38(9) ?
    O3 Er1 O4 . . 129.93(8) ?
    O2 Er1 O4 . . 143.80(9) ?
    O2 Er1 O4 14_545 . 72.91(9) ?
    O1 Er1 O4 29_656 14_545 76.55(9) ?
    O1 Er1 O4 30_556 14_545 74.78(9) ?
    O3 Er1 O4 14_545 14_545 129.93(8) ?
    O3 Er1 O4 . 14_545 134.38(9) ?
    O2 Er1 O4 . 14_545 72.91(9) ?
    O2 Er1 O4 14_545 14_545 143.80(9) ?
    O4 Er1 O4 . 14_545 72.38(12) ?
    C1 O1 Er1 . 29_656 160.8(3) ?
    C1 O2 Er1 . . 111.9(2) ?
    C3 O3 Er1 . . 119.4(2) ?
    Er1 O4 H4A . . 106.7 ?
    Er1 O4 H4B . . 106.7 ?
    H4A O4 H4B . . 106.7 ?
    H5A O5 H5B . . 109.5 ?
loop_
    _geom_hbond_atom_site_label_D
    _geom_hbond_atom_site_label_H
    _geom_hbond_atom_site_label_A
    _geom_hbond_site_symmetry_A
    _geom_hbond_distance_DH
    _geom_hbond_distance_HA
    _geom_hbond_distance_DA
    _geom_hbond_angle_DHA
    O4 H4A O5 3 0.85 2.35 3.045(5) 138.8
    O4 H4B O3 17_656 0.85 1.91 2.750(3) 168.1
    O5 H5A O4 . 0.85 1.99 2.836 179.5
    O5 H5B O2 28_665 0.85 2.36 2.938(4) 125.4
data_global
_journal_date_recd_electronic     2012-11-14
_journal_date_accepted     2012-12-10
_journal_name_full     'Acta Crystallographica, Section E'
_journal_year     2013
_journal_volume     69
_journal_issue      1
_journal_page_first     m52
_journal_page_last     m52
_journal_paper_category     QM
_journal_paper_doi     10.1107/S160053681205026X
_journal_coeditor_code     HG5272
_publ_contact_author_name     'Qing-Feng Yang'
_publ_contact_author_address
;
Key Laboratory of Energy Resources and Chemical Engineering
Ningxia University
Yinchuan 750021
Ningxia
People's Republic of China
;
_publ_contact_author_email     yangqf@nxu.edu.cn
_publ_contact_author_fax     '86 0951 2062323'
_publ_contact_author_phone     '86 0951 2062861'
_publ_section_title
;
Poly[[tetraaquadi-\m~4~-fumarato-\m~2~-oxalato-dierbium(III)] tetrahydrate]
;
loop_
    _publ_author_name
    _publ_author_address
    'Qing-Feng Yang'
;
Key Laboratory of Energy Resources and Chemical Engineering
Ningxia University
Yinchuan 750021
Ningxia
People's Republic of China
;
    'Xiao-Zhong Wang'
;
College of Chemistry and Chemical Engineering
Ningxia University
Yinchuan 750021
Ningxia
People's Republic of China
;
    'Ping Xue'
;
Key Laboratory of Energy Resources and Chemical Engineering
Ningxia University
Yinchuan 750021
Ningxia
People's Republic of China
;
