# Supplementary material for: Poly[[tetra­aquadi-μ4-fumarato-μ2-oxalato-dierbium(III)] tetra­hydrate]
Source: Acta Crystallogr Sect E Struct Rep Online. 2012 Dec 15;69(Pt 1):m52. doi: 10.1107/S160053681205026X (PMC3588352; doi:10.1107/S160053681205026X)
Supplement: Supplementary file 2 [file e-69-00m52-Isup2.hkl]

# 
# h,k,l, Fc-squared, Fo-squared, sigma(Fo-squared) and status flag 
# 
data_I
_shelx_title ' f4 in Fddd' 
_shelx_refln_list_code          4 
_shelx_F_calc_maximum     1294.35 
_exptl_crystal_F_000      3008.00 
_reflns_d_resolution_high  0.7703 
 
loop_ 
 _symmetry_equiv_pos_as_xyz 
 'x, y, z' 
 '-x+3/4, -y+3/4, z' 
 '-x+3/4, y, -z+3/4' 
 'x, -y+3/4, -z+3/4' 
 'x, y+1/2, z+1/2' 
 '-x+3/4, -y+5/4, z+1/2' 
 '-x+3/4, y+1/2, -z+5/4' 
 'x, -y+5/4, -z+5/4' 
 'x+1/2, y, z+1/2' 
 '-x+5/4, -y+3/4, z+1/2' 
 '-x+5/4, y, -z+5/4' 
 'x+1/2, -y+3/4, -z+5/4' 
 'x+1/2, y+1/2, z' 
 '-x+5/4, -y+5/4, z' 
 '-x+5/4, y+1/2, -z+3/4' 
 'x+1/2, -y+5/4, -z+3/4' 
 '-x, -y, -z' 
 'x-3/4, y-3/4, -z' 
 'x-3/4, -y, z-3/4' 
 '-x, y-3/4, z-3/4' 
 '-x, -y+1/2, -z+1/2' 
 'x-3/4, y-1/4, -z+1/2' 
 'x-3/4, -y+1/2, z-1/4' 
 '-x, y-1/4, z-1/4' 
 '-x+1/2, -y, -z+1/2' 
 'x-1/4, y-3/4, -z+1/2' 
 'x-1/4, -y, z-1/4' 
 '-x+1/2, y-3/4, z-1/4' 
 '-x+1/2, -y+1/2, -z' 
 'x-1/4, y-1/4, -z' 
 'x-1/4, -y+1/2, z-3/4' 
 '-x+1/2, y-1/4, z-3/4' 
 
_cell_length_a     9.6016 
_cell_length_b    15.7012 
_cell_length_c    26.7222 
_cell_angle_alpha  90.000 
_cell_angle_beta   90.000 
_cell_angle_gamma  90.000 
 
_shelx_F_squared_multiplier     1.000 
 
loop_ 
 _refln_index_h 
 _refln_index_k 
 _refln_index_l 
 _refln_F_squared_calc 
 _refln_F_squared_meas 
 _refln_F_squared_sigma 
 _refln_observed_status 
   4   0   0  1675332.25  1654809.00  34691.79 o 
   8   0   0   456827.44   452943.34   7694.39 o 
  12   0   0   130044.77   131223.92   2969.52 o 
   2   2   0   857608.25   849802.44  10137.65 o 
   6   2   0   574043.81   583809.00   7043.24 o 
  10   2   0   144620.23   146731.84   2078.13 o 
   0   4   0  1371251.75  1251958.13  16902.44 o 
   4   4   0   442238.69   423110.28   4006.19 o 
   8   4   0   238791.00   238200.08   2784.14 o 
  12   4   0    78237.69    78846.14   1457.93 o 
   2   6   0   271899.63   273163.31   3011.87 o 
   6   6   0   376466.16   373547.19   3798.93 o 
  10   6   0    97776.39    95724.48   1284.58 o 
   0   8   0   728204.94   757914.25   9448.74 o 
   4   8   0   426594.38   416707.72   4180.62 o 
   8   8   0   273198.97   271038.41   6151.40 o 
   2  10   0   359361.44   361221.38   2942.68 o 
   6  10   0   242390.09   243312.50   2470.11 o 
  10  10   0    78369.49    79878.72   2736.54 o 
   0  12   0   399526.78   398255.25   5497.38 o 
   4  12   0   215242.48   214194.16   2389.58 o 
   8  12   0   187802.34   178417.09   4277.46 o 
   2  14   0   359256.09   359899.66   3577.98 o 
   6  14   0   219651.81   212043.98   2823.25 o 
   0  16   0   169243.94   174965.61   4579.15 o 
   4  16   0   104208.10   108535.97   1570.60 o 
   2  18   0   103955.77   104118.84   3035.57 o 
   0  20   0   114876.98   109014.31   3869.89 o 
   3   1   1   438585.72   432499.09   3266.84 o 
   5   1   1   220215.64   218874.00   1575.77 o 
   7   1   1   162400.88   166261.47   1368.96 o 
   9   1   1   109784.06   107718.38   1072.84 o 
  11   1   1    37567.21    38043.19    689.12 o 
   1   3   1   221683.02   206094.06   2305.23 o 
   3   3   1    73447.80    76047.24    473.88 o 
   5   3   1   173433.42   169221.08   1226.33 o 
   7   3   1   115060.13   117058.65   1024.08 o 
   9   3   1    69612.17    68597.12    789.31 o 
  11   3   1    31075.43    35520.23    614.73 o 
   1   5   1   124578.12   125848.51   1006.69 o 
   3   5   1    62772.61    55569.83    407.27 o 
   5   5   1    79531.02    84087.53    569.64 o 
   7   5   1    26443.41    27742.22    305.20 o 
   9   5   1    61856.33    61863.89    588.92 o 
  11   5   1    10137.71    11421.77    445.27 o 
   1   7   1   188398.17   187167.13   1016.65 o 
   3   7   1   159754.56   160534.23   1130.61 o 
   5   7   1   113917.04   112138.86    934.89 o 
   7   7   1   111347.45   112979.65    902.27 o 
   9   7   1    40290.31    42579.47    498.37 o 
  11   7   1    35900.29    39353.21    658.14 o 
   1   9   1   187498.67   188233.91   1040.67 o 
   3   9   1    52677.27    50138.52    550.32 o 
   5   9   1   104477.20   106846.02    781.39 o 
   7   9   1    40635.20    42998.47    556.91 o 
   9   9   1    33990.19    34348.13    626.29 o 
  11   9   1    16239.90    17254.60    674.26 o 
   1  11   1   152312.95   153503.11   1065.82 o 
   3  11   1   131415.84   128539.63    725.29 o 
   5  11   1    90383.50    90709.44    843.01 o 
   7  11   1    80516.62    76415.48   1089.82 o 
   9  11   1    23870.32    25685.08    759.12 o 
   1  13   1   128354.70   132590.34    823.65 o 
   3  13   1    58461.11    60952.75    602.60 o 
   5  13   1   102376.06   102142.03   1062.83 o 
   7  13   1    34518.95    35030.18    641.28 o 
   9  13   1    42372.53    40970.11    927.60 o 
   1  15   1   106346.31   110455.72    787.37 o 
   3  15   1    78163.74    77788.13    693.17 o 
   5  15   1    59280.68    60702.86    887.65 o 
   7  15   1    54750.90    51972.22    849.58 o 
   1  17   1    36183.60    37237.66    330.10 o 
   3  17   1    27772.05    29056.93    647.78 o 
   5  17   1    27879.12    27862.72    593.07 o 
   1  19   1    34834.59    36087.51    635.46 o 
   3  19   1    35475.46    35127.61    581.29 o 
   2   0   2    34409.66    36760.48    511.92 o 
   6   0   2    22900.62    22346.90    431.07 o 
  10   0   2    11620.72    11133.32    582.55 o 
   0   2   2    26855.27    36289.41    365.90 o 
   2   2   2      849.08     2150.38     88.89 o 
   4   2   2   156231.94   162559.98   1174.22 o 
   6   2   2     5186.47     6005.55    341.12 o 
   8   2   2    10870.84    12540.36    308.35 o 
  10   2   2      391.25      744.11    237.80 o 
  12   2   2     2150.26     1856.79    321.43 o 
   2   4   2     9659.51     8335.99    144.44 o 
   4   4   2    14928.31    14514.14    168.86 o 
   6   4   2      835.48     1550.24    140.62 o 
   8   4   2     1462.81     1127.74    257.92 o 
  10   4   2     3261.44     3684.34    245.03 o 
  12   4   2      167.81     1131.52    307.04 o 
   0   6   2      760.47     2595.24    144.92 o 
   2   6   2     3483.51     4820.62    174.59 o 
   4   6   2     1445.38     2954.87    127.11 o 
   6   6   2     3366.49     3766.84    354.64 o 
   8   6   2      300.40      697.74    131.79 o 
  10   6   2      701.64      853.22    187.46 o 
   2   8   2      776.35     1009.03    162.73 o 
   4   8   2     1283.64     1550.81    170.71 o 
   6   8   2     4778.70     6383.24    281.13 o 
   8   8   2      764.81     1076.70    265.07 o 
  10   8   2      589.85      478.92    167.68 o 
   0  10   2      361.94      652.44    146.47 o 
   2  10   2     3944.17     4821.82    164.89 o 
   4  10   2    18031.28    19404.22    344.17 o 
   6  10   2     5236.98     4885.34    333.96 o 
   8  10   2     3329.08     3908.31    164.40 o 
  10  10   2      152.28       81.25    312.46 o 
   2  12   2    15463.74    15671.25    292.35 o 
   4  12   2     2759.95     3298.31    212.98 o 
   6  12   2     3225.42     4115.82    187.40 o 
   8  12   2     7673.75     8967.37    615.06 o 
  10  12   2     3451.69     3368.56    533.40 o 
   0  14   2     2241.82     2337.04    218.91 o 
   2  14   2     1750.18     2098.78     88.22 o 
   4  14   2     4074.39     5216.13    206.76 o 
   6  14   2     3033.73     3694.19    448.49 o 
   8  14   2     1603.40     1903.39    347.40 o 
   2  16   2     1280.59     1722.66    142.58 o 
   4  16   2      744.83     1520.51    250.36 o 
   6  16   2       64.60      567.53    301.92 o 
   0  18   2      368.52      575.95    195.56 o 
   2  18   2     2458.22     3195.65    274.13 o 
   4  18   2      665.76      867.53    284.27 o 
   2  20   2     3322.08     4050.27    339.54 o 
   1   1   3   154961.45   153292.84    901.38 o 
   3   1   3    14800.61    16246.08    309.35 o 
   5   1   3    96831.96    88453.14    761.65 o 
   7   1   3    69152.74    69088.65    710.68 o 
   9   1   3    26415.67    26673.93    516.96 o 
  11   1   3    11783.39    13456.97    400.15 o 
   1   3   3    59769.89    64949.51    567.40 o 
   3   3   3    86148.96    77685.51    552.76 o 
   5   3   3    35646.28    36278.75    528.53 o 
   7   3   3   103051.92   104043.04    932.90 o 
   9   3   3    24275.38    26803.69    531.01 o 
  11   3   3    20843.85    22599.60    458.78 o 
   1   5   3   304014.47   291614.16   1905.24 o 
   3   5   3    19848.93    19517.10    233.35 o 
   5   5   3   108984.62   104205.48    768.11 o 
   7   5   3    25588.05    26179.82    346.42 o 
   9   5   3    34853.29    34675.23    532.37 o 
  11   5   3     6149.59     6613.29    414.05 o 
   1   7   3   394009.91   400446.06   2305.82 o 
   3   7   3   216422.25   221250.56   1445.55 o 
   5   7   3   135789.98   139256.20   1055.23 o 
   7   7   3   177972.77   176278.91   1355.29 o 
   9   7   3    41320.96    41103.92    643.40 o 
  11   7   3    43364.63    47276.52    661.84 o 
   1   9   3   111555.80   110258.95    647.80 o 
   3   9   3    40904.65    38428.96    469.85 o 
   5   9   3    52492.50    53129.23    690.55 o 
   7   9   3    23999.32    24864.42    332.63 o 
   9   9   3    23602.92    24833.24    764.74 o 
  11   9   3     6530.01     7085.91    476.45 o 
   1  11   3    74763.64    74517.55    490.58 o 
   3  11   3    35332.03    36646.17    392.48 o 
   5  11   3    36804.35    38806.13    486.18 o 
   7  11   3    62489.59    63357.95    741.09 o 
   9  11   3    10339.97     9637.59    441.25 o 
   1  13   3    40774.33    40902.04    423.19 o 
   3  13   3    11390.40    12754.40    255.59 o 
   5  13   3    46366.30    47766.52    488.91 o 
   7  13   3    15951.17    16716.83    442.73 o 
   9  13   3    25380.62    22715.74   1039.85 o 
   1  15   3    87140.63    86316.79    683.13 o 
   3  15   3    62532.71    62448.11    642.66 o 
   5  15   3    35003.55    35914.81    687.12 o 
   7  15   3    49722.10    47636.75    814.97 o 
   1  17   3    24792.22    25145.14    405.30 o 
   3  17   3    11373.63    12867.12    389.31 o 
   5  17   3    26189.34    26648.62    606.60 o 
   1  19   3    31468.71    32460.51    523.27 o 
   3  19   3    18837.41    18144.10    629.73 o 
   0   0   4  1434918.75  1257692.88  23268.62 o 
   4   0   4   995982.00   968251.94  12635.44 o 
   8   0   4   271261.59   267389.28   3077.75 o 
  12   0   4    78006.95    78626.24   1456.31 o 
   2   2   4   421141.19   427431.81   3255.97 o 
   4   2   4      144.66      793.74    107.18 o 
   6   2   4   358283.44   353365.50   2818.63 o 
   8   2   4     1489.36     2594.91    271.71 o 
  10   2   4   131319.17   131235.45   1437.41 o 
  12   2   4      313.46      264.62    268.92 o 
   0   4   4  1063087.88   999886.56   9641.75 o 
   2   4   4    32611.59    27845.62    278.23 o 
   4   4   4   583662.25   573825.62   4650.21 o 
   6   4   4     4113.85     4716.29    161.02 o 
   8   4   4   212286.38   209595.61   1922.42 o 
  10   4   4       13.69      178.48    184.33 o 
  12   4   4    74838.14    74219.07    943.99 o 
   2   6   4   918341.75   903535.81   7307.27 o 
   4   6   4      378.84     1151.02    230.00 o 
   6   6   4   382453.19   377446.69   2904.26 o 
   8   6   4      180.22      202.86    132.89 o 
  10   6   4   155686.06   152961.30   1261.90 o 
   0   8   4   906404.38   882496.06   8520.49 o 
   2   8   4     4011.87     5221.98    219.44 o 
   4   8   4   602164.81   602552.38   4958.34 o 
   6   8   4     6404.55     7521.76    279.60 o 
   8   8   4   265998.75   263977.81   2238.69 o 
  10   8   4     1125.64     1725.59    191.52 o 
   2  10   4   348535.78   341349.59   2762.52 o 
   4  10   4     2582.20     3790.63    240.40 o 
   6  10   4   199091.23   201358.98   1672.52 o 
   8  10   4       30.14      124.65     89.47 o 
  10  10   4    95798.30    93483.57   1134.58 o 
   0  12   4   186018.88   188441.44   1696.75 o 
   2  12   4      110.42      523.40    125.02 o 
   4  12   4   214217.66   219202.08   1614.84 o 
   6  12   4      318.22     1201.60    292.34 o 
   8  12   4   149103.36   142089.78   2612.63 o 
   2  14   4   295401.91   288116.53   1958.24 o 
   4  14   4      256.53      488.46    119.02 o 
   6  14   4   179481.31   177327.98   1471.56 o 
   8  14   4      997.58     1079.24    368.14 o 
   0  16   4   167838.13   163939.92   1513.32 o 
   2  16   4       63.90      396.09    157.38 o 
   4  16   4   151327.75   150699.83   1273.02 o 
   6  16   4     1438.92     1844.29    335.84 o 
   2  18   4   128429.40   125488.16   1221.04 o 
   4  18   4       29.99      204.22    261.49 o 
   0  20   4    92746.55    93915.23   2107.25 o 
   1   1   5   187726.94   173268.45   1058.44 o 
   3   1   5   376147.28   386562.28   2895.89 o 
   5   1   5   114369.45   117959.73    969.87 o 
   7   1   5    85027.62    85281.23    794.80 o 
   9   1   5    93470.29    91387.92   1023.76 o 
  11   1   5    44133.44    45271.29    719.59 o 
   1   3   5   112308.65   111199.92    586.60 o 
   3   3   5   350009.81   332792.09   2393.77 o 
   5   3   5   153696.78   156786.27   1132.84 o 
   7   3   5    54133.09    55682.25    567.36 o 
   9   3   5   115914.75   114402.32   1019.09 o 
  11   3   5    29272.76    31377.45    624.44 o 
   1   5   5   209604.45   205579.27   1114.57 o 
   3   5   5   309208.13   322781.28   2127.19 o 
   5   5   5   247310.05   247802.39   1856.05 o 
   7   5   5    91635.55    94559.75    734.87 o 
   9   5   5   115949.25   113853.42   1066.22 o 
  11   5   5    39222.50    40192.61    596.48 o 
   1   7   5   199098.70   197555.55   1115.92 o 
   3   7   5   289623.06   286067.78   1928.78 o 
   5   7   5   196183.77   202845.45   1567.08 o 
   7   7   5   102150.01   103292.93    816.50 o 
   9   7   5    70867.01    72527.02    814.89 o 
  11   7   5    53303.09    51172.34    818.13 o 
   1   9   5   199333.16   206090.13   1162.19 o 
   3   9   5   248713.53   249396.98   1922.98 o 
   5   9   5   177851.86   184864.94   1410.98 o 
   7   9   5    78898.16    81098.79    890.62 o 
   9   9   5    77549.61    77694.49    830.91 o 
  11   9   5    41393.21    41049.30    806.45 o 
   1  11   5   141494.30   142190.64    873.87 o 
   3  11   5   137074.86   135611.33   1039.96 o 
   5  11   5   109957.38   110406.05    930.52 o 
   7  11   5    55943.13    56708.21    629.12 o 
   9  11   5    37153.66    38086.29    971.29 o 
   1  13   5   157266.58   161431.58   1033.82 o 
   3  13   5   128022.69   124797.97    924.59 o 
   5  13   5   119916.07   119282.52   1017.18 o 
   7  13   5    40550.23    38026.15    761.40 o 
   9  13   5    51510.45    51288.09    922.17 o 
   1  15   5    92169.03    93720.23    656.35 o 
   3  15   5   106955.16   104923.74    926.88 o 
   5  15   5    68391.13    65355.32    679.87 o 
   7  15   5    43350.49    43340.06    822.64 o 
   1  17   5    71835.68    71665.60    813.32 o 
   3  17   5    76283.77    73166.43   1094.23 o 
   5  17   5    55040.98    53886.86    920.70 o 
   1  19   5    34595.96    32250.91    957.96 o 
   3  19   5    60272.55    58991.78    834.77 o 
   2   0   6     8589.62     5015.55    249.04 o 
   6   0   6     1753.93     1693.07    302.51 o 
  10   0   6     9512.93     9658.92    529.09 o 
   0   2   6   366758.69   374896.66   3760.05 o 
   2   2   6    33417.55    28348.35    250.13 o 
   4   2   6   224018.06   235594.95   1671.82 o 
   6   2   6     6321.01     7337.53    302.66 o 
   8   2   6    19865.53    22854.61    784.51 o 
  10   2   6      478.61      621.56    255.06 o 
  12   2   6     5177.59     6753.63    510.43 o 
   2   4   6    68093.84    66986.89    403.64 o 
   4   4   6     2081.59     2332.45    193.48 o 
   6   4   6    27860.74    27046.30    319.13 o 
   8   4   6       37.98      513.42    160.89 o 
  10   4   6    19427.61    19244.05    394.14 o 
  12   4   6       13.71      302.30    224.16 o 
   0   6   6    37142.30    42717.30    359.99 o 
   2   6   6     2514.00     2287.86    144.69 o 
   4   6   6   113494.29   115836.66   1046.95 o 
   6   6   6      245.18      508.15    133.91 o 
   8   6   6    27788.17    27810.57    438.84 o 
  10   6   6     2417.58     3030.58    400.31 o 
   2   8   6    32827.72    31934.44    348.65 o 
   4   8   6     6315.21     7075.77    199.10 o 
   6   8   6    10168.52    10435.47    278.85 o 
   8   8   6     1156.65     1323.40    169.69 o 
  10   8   6    14366.62    14377.36    391.33 o 
   0  10   6    30416.84    31130.34    379.75 o 
   2  10   6      847.27     1271.59    156.34 o 
   4  10   6    74352.30    77163.45    611.75 o 
   6  10   6      902.65      986.20    165.42 o 
   8  10   6    38336.37    38412.88    574.43 o 
  10  10   6     1123.55      733.30    248.43 o 
   2  12   6    70185.09    69006.17    580.39 o 
   4  12   6     3473.16     3742.76    171.72 o 
   6  12   6    16225.34    16677.87    372.83 o 
   8  12   6     3188.05     2668.85    202.69 o 
   0  14   6      768.02     1154.93    167.50 o 
   2  14   6      146.81      344.39    162.81 o 
   4  14   6    13029.51    13722.29    270.84 o 
   6  14   6     2626.08     2971.40    236.90 o 
   8  14   6    12305.56    13292.95    566.09 o 
   2  16   6    22287.32    22812.27    403.06 o 
   4  16   6       75.12      247.74    168.77 o 
   6  16   6     8829.28     9053.60    437.27 o 
   0  18   6     3289.01     3843.89    418.35 o 
   2  18   6      301.26      317.64    198.97 o 
   4  18   6     9482.33    10225.53    481.50 o 
   1   1   7   250881.52   239441.38   1654.74 o 
   3   1   7   196679.95   200268.55   1329.77 o 
   5   1   7    51151.73    54024.54    483.07 o 
   7   1   7    27422.00    26987.69    430.90 o 
   9   1   7    13313.69    14075.22    398.67 o 
  11   1   7    18421.12    18455.91    465.41 o 
   1   3   7    35393.60    32247.76    250.52 o 
   3   3   7    53912.88    59565.91    429.27 o 
   5   3   7    30500.81    32957.15    314.90 o 
   7   3   7    26411.31    27398.83    394.26 o 
   9   3   7    11003.53    12525.14    433.86 o 
  11   3   7    16330.17    17035.49    408.39 o 
   1   5   7    21870.73    22661.38    240.94 o 
   3   5   7    47667.43    47147.96    301.80 o 
   5   5   7    36850.50    36286.70    501.28 o 
   7   5   7     6808.34     7669.88    232.01 o 
   9   5   7    10971.66    11201.94    389.24 o 
  11   5   7     5040.51     4932.45    470.81 o 
   1   7   7    43485.75    48317.83    324.44 o 
   3   7   7   145496.30   156696.00   1140.71 o 
   5   7   7    41325.86    45145.34    440.28 o 
   7   7   7    80691.99    82292.88    688.16 o 
   9   7   7    14723.18    15583.11    318.49 o 
  11   7   7    27627.54    27691.09    885.97 o 
   1   9   7    14895.02    14262.79    247.64 o 
   3   9   7    13949.06    14398.84    291.71 o 
   5   9   7    27564.84    27185.19    502.77 o 
   7   9   7      533.65      834.02    246.30 o 
   9   9   7    16065.96    15994.95    805.16 o 
   1  11   7     5771.44     6835.44    196.16 o 
   3  11   7    25919.10    27018.69    401.49 o 
   5  11   7     1040.67     1587.93    211.72 o 
   7  11   7    17899.31    17921.51    425.42 o 
   9  11   7     2188.84     2584.52    240.02 o 
   1  13   7     9058.04     9260.96    147.83 o 
   3  13   7    13541.07    13797.08    283.73 o 
   5  13   7    12569.32    12469.61    448.78 o 
   7  13   7     2171.04     2481.47    217.72 o 
   9  13   7    14828.81    13786.43    595.34 o 
   1  15   7    32625.31    34136.41    318.29 o 
   3  15   7    35604.46    34725.96    475.23 o 
   5  15   7    12933.32    12652.69    311.31 o 
   7  15   7    14061.43    14424.01    558.21 o 
   1  17   7     4456.58     5227.06    376.40 o 
   3  17   7     7203.07     8402.91    395.59 o 
   5  17   7    13647.75    14694.48    467.86 o 
   1  19   7    10538.28    10751.82    383.02 o 
   3  19   7    13331.16    12921.49    541.75 o 
   0   0   8   452268.28   435137.00   9111.91 o 
   4   0   8   682815.62   695879.00   8454.36 o 
   8   0   8   206631.47   202937.63   2448.84 o 
  12   0   8    76695.47    76705.69   1721.64 o 
   2   2   8   796489.75   771743.31   5771.42 o 
   4   2   8    13520.07    12704.80    237.31 o 
   6   2   8   280445.19   276255.47   2206.95 o 
   8   2   8        3.79      621.44    184.51 o 
  10   2   8   162463.86   160635.05   1619.06 o 
  12   2   8       20.75      360.32    206.09 o 
   0   4   8   268736.50   265559.03   2362.49 o 
   2   4   8      243.28     1549.88    144.85 o 
   4   4   8   493842.94   507610.13   4018.15 o 
   6   4   8     9571.79     9479.51    216.43 o 
   8   4   8   168451.00   170951.50   1290.98 o 
  10   4   8     1137.89     1961.10    207.86 o 
   2   6   8   745342.00   748473.69   5433.34 o 
   4   6   8     2475.93     2861.59    104.55 o 
   6   6   8   288917.81   285566.28   2146.03 o 
   8   6   8      116.02      507.19    187.70 o 
  10   6   8   150632.11   151232.86   1457.14 o 
   0   8   8   362718.81   366166.28   2941.94 o 
   2   8   8     8849.56    10450.80    219.02 o 
   4   8   8   437002.03   436733.25   3180.22 o 
   6   8   8     4584.76     4699.76    172.35 o 
   8   8   8   152142.42   155952.39   1254.23 o 
  10   8   8       57.16      708.09    252.87 o 
   2  10   8   268508.59   270685.84   1956.26 o 
   4  10   8      985.98     1052.47    175.20 o 
   6  10   8   118138.23   119532.40    995.02 o 
   8  10   8     3363.10     3435.35    279.17 o 
  10  10   8    79348.99    77748.59   1010.70 o 
   0  12   8   142032.34   146091.11   1490.47 o 
   2  12   8      881.16     1293.04    161.34 o 
   4  12   8   195489.72   195033.75   1459.74 o 
   6  12   8     1498.16     1577.80    218.09 o 
   8  12   8    81837.99    81135.34    853.91 o 
   2  14   8   219321.33   219671.48   1732.90 o 
   4  14   8        5.77      329.49    170.42 o 
   6  14   8   112059.66   110807.95   1030.36 o 
   8  14   8      395.72      920.39    367.51 o 
   0  16   8   147788.81   143929.48   1349.72 o 
   2  16   8     1544.92     2452.49    255.53 o 
   4  16   8   174428.61   171240.75   1634.69 o 
   6  16   8     1432.17     1617.25    357.22 o 
   2  18   8   119388.52   116046.45   1077.80 o 
   4  18   8      277.46      874.91    316.10 o 
   1   1   9   143191.20   146943.02   1036.59 o 
   3   1   9   301211.53   291815.69   2896.74 o 
   5   1   9   186541.36   182357.55   1429.59 o 
   7   1   9   163612.64   159362.61   1381.02 o 
   9   1   9    98821.41    96355.63   1012.19 o 
  11   1   9    54036.10    52965.84    848.89 o 
   1   3   9   332611.41   325612.13   2159.89 o 
   3   3   9   323594.06   322285.13   2206.28 o 
   5   3   9   190061.66   192139.16   1501.47 o 
   7   3   9   112227.24   111329.79    882.86 o 
   9   3   9    99072.70    99632.08    919.48 o 
  11   3   9    46699.97    44338.06    626.69 o 
   1   5   9   453454.00   457968.56   2832.88 o 
   3   5   9   399363.69   397385.22   2455.75 o 
   5   5   9   274054.06   272981.53   2082.12 o 
   7   5   9   166002.02   166829.92   1366.80 o 
   9   5   9   123070.88   123676.56   1214.00 o 
  11   5   9    54471.02    59046.63    789.32 o 
   1   7   9   306869.38   306248.63   1865.78 o 
   3   7   9   202717.91   202857.08   1264.36 o 
   5   7   9   135917.31   139797.91   1015.00 o 
   7   7   9    64986.95    64032.37    582.08 o 
   9   7   9    64195.13    66337.66    633.20 o 
  11   7   9    37013.75    37993.23    767.46 o 
   1   9   9   218058.48   217494.25   1315.85 o 
   3   9   9   244736.19   243076.63   1901.74 o 
   5   9   9   141907.03   143281.34   1114.56 o 
   7   9   9   127329.40   124128.30   1169.94 o 
   9   9   9    54305.82    56629.23    775.53 o 
   1  11   9   106943.76   108728.56    697.93 o 
   3  11   9    79497.34    81756.63    746.54 o 
   5  11   9    90594.63    91583.78    794.50 o 
   7  11   9    45780.73    48372.50    646.00 o 
   9  11   9    37589.22    38721.20    775.27 o 
   1  13   9   127804.42   127979.30    897.96 o 
   3  13   9   110940.84   113197.33   1063.95 o 
   5  13   9   117961.74   117585.61    976.46 o 
   7  13   9    49333.28    49765.61    617.33 o 
   9  13   9    49515.14    47783.46    967.05 o 
   1  15   9    73018.91    72842.88    577.73 o 
   3  15   9    75438.07    79045.22   1034.74 o 
   5  15   9    57868.10    58478.48    688.32 o 
   7  15   9    55603.91    57038.31    963.60 o 
   1  17   9   112731.34   111204.40   1151.67 o 
   3  17   9    94317.41    92460.15    940.04 o 
   5  17   9    79744.21    81133.41   1038.91 o 
   1  19   9    57446.70    57766.87    926.99 o 
   3  19   9    66492.45    67956.55   1107.37 o 
   2   0  10    11067.12     9967.76    390.23 o 
   6   0  10    65792.99    66008.55    921.04 o 
  10   0  10    17774.18    20209.66    716.40 o 
   0   2  10   848045.00   852144.25  10558.11 o 
   2   2  10     9956.87     8775.17    267.55 o 
   4   2  10   173152.13   171522.98   1247.37 o 
   6   2  10     2067.83     3052.64    317.39 o 
   8   2  10    66311.60    66423.34    625.20 o 
  10   2  10      116.80      500.72    190.21 o 
   2   4  10   247919.81   258251.08   1735.45 o 
   4   4  10     4862.82     5564.18    194.83 o 
   6   4  10   190448.16   190601.75   1536.00 o 
   8   4  10      469.12      716.68    155.99 o 
  10   4  10    39473.72    40973.11    583.78 o 
   0   6  10   351921.03   366794.88   3158.84 o 
   2   6  10     3586.22     4427.18    289.76 o 
   4   6  10   141228.56   142715.45    912.50 o 
   6   6  10     9353.31     9234.35    214.89 o 
   8   6  10    79169.47    79227.33    905.77 o 
  10   6  10     3279.12     3093.55    258.32 o 
   2   8  10    59145.86    62949.55    431.00 o 
   4   8  10      821.94     1199.80    172.72 o 
   6   8  10    60832.82    59398.04   1126.30 o 
   8   8  10      197.40      552.07    113.69 o 
  10   8  10    15432.64    14892.63    682.21 o 
   0  10  10    85120.88    85691.45    775.88 o 
   2  10  10       20.77      385.79    139.81 o 
   4  10  10    48165.70    50135.11    459.18 o 
   6  10  10     3108.35     3275.50    222.28 o 
   8  10  10    56607.15    55610.83    698.42 o 
  10  10  10     2838.12     2720.00    306.23 o 
   2  12  10    55005.87    54931.31    580.07 o 
   4  12  10      402.46      496.34    159.78 o 
   6  12  10    34997.50    35350.46    531.24 o 
   8  12  10     1216.03     1084.44    227.76 o 
   0  14  10    24485.83    24154.54    417.10 o 
   2  14  10      747.41      789.88    184.21 o 
   4  14  10    11812.49    12675.46    363.92 o 
   6  14  10     4345.43     4616.46    285.51 o 
   8  14  10    25267.75    24783.95    626.02 o 
   2  16  10    57358.23    57273.62    652.08 o 
   4  16  10     1384.02     1441.77    208.98 o 
   6  16  10    42188.36    42613.64    775.96 o 
   0  18  10    66707.46    63997.39   1135.83 o 
   2  18  10       43.99      250.66    212.08 o 
   4  18  10    37945.90    39663.64    798.08 o 
   1   1  11    42191.19    49307.86    413.93 o 
   3   1  11    91678.16    92700.98    963.09 o 
   5   1  11    43399.51    44244.94    401.61 o 
   7   1  11     8742.69     8968.91    381.12 o 
   9   1  11     4791.22     6146.61    414.14 o 
  11   1  11     6231.49     6088.24    293.80 o 
   1   3  11      349.49     1016.19    209.27 o 
   3   3  11     7117.92     6137.09    142.42 o 
   5   3  11      819.41     1448.05    129.67 o 
   7   3  11     1792.43     1866.64    190.37 o 
   9   3  11      287.64      296.40    165.41 o 
  11   3  11     5480.18     4889.12    332.22 o 
   1   5  11      854.82      845.77    112.99 o 
   3   5  11    12668.42    13857.77    195.52 o 
   5   5  11      130.17      460.62    137.75 o 
   7   5  11      620.32     1080.94    170.22 o 
   9   5  11      780.49     1176.70    224.10 o 
  11   5  11      936.31      785.08    314.48 o 
   1   7  11     3756.01     4781.75    238.84 o 
   3   7  11    29615.59    31267.73    277.04 o 
   5   7  11     1761.30     1757.22    141.85 o 
   7   7  11     5211.06     5330.86    201.21 o 
   9   7  11     1491.73     2670.79    236.97 o 
  11   7  11     6271.23     7192.76    532.49 o 
   1   9  11    10557.05    10245.78    227.84 o 
   3   9  11    21266.04    22330.97    383.37 o 
   5   9  11     9161.88     9039.03    265.85 o 
   7   9  11      937.30     1208.21    224.87 o 
   9   9  11    10841.87    11290.83    439.96 o 
   1  11  11       68.50      411.14    120.16 o 
   3  11  11    24423.30    25613.94    510.25 o 
   5  11  11      276.92      431.74    157.38 o 
   7  11  11     8070.36     8819.56    376.21 o 
   9  11  11     1933.23     1994.29    310.11 o 
   1  13  11     5522.32     5456.24    183.75 o 
   3  13  11    15106.45    16229.28    418.39 o 
   5  13  11    12015.74    12373.79    309.15 o 
   7  13  11     2213.97     2556.12    256.42 o 
   1  15  11      686.46      756.97     97.80 o 
   3  15  11    11305.25    12114.40    315.38 o 
   5  15  11      204.19      570.29    179.68 o 
   7  15  11     4872.69     6053.71    779.18 o 
   1  17  11      327.59      683.42    177.28 o 
   3  17  11       56.91      224.30    177.37 o 
   5  17  11     1007.81     1006.20    340.33 o 
   1  19  11      264.95      664.37    238.83 o 
   0   0  12   409551.44   425677.28   9158.47 o 
   4   0  12   246717.56   254289.23   3253.06 o 
   8   0  12   161724.91   156224.59   1887.22 o 
   2   2  12   593743.25   589777.75   5177.78 o 
   4   2  12       57.70     1165.92    269.78 o 
   6   2  12   250909.73   246727.44   1923.20 o 
   8   2  12     1257.00     1524.65    169.24 o 
  10   2  12    91549.51    93311.58    876.33 o 
   0   4  12   123810.17   123798.72   1209.27 o 
   2   4  12     6632.61     6934.81    171.82 o 
   4   4  12   125422.09   123626.27    892.15 o 
   6   4  12     3786.59     4336.73    365.41 o 
   8   4  12    99953.73   101066.16    954.49 o 
  10   4  12       70.95      228.06    176.01 o 
   2   6  12   262096.41   261203.91   1721.87 o 
   4   6  12      174.01      368.05    126.74 o 
   6   6  12   189654.55   188656.77   1366.34 o 
   8   6  12      123.12      348.32    142.64 o 
  10   6  12    70777.20    71267.63    796.33 o 
   0   8  12   245694.42   240698.48   2187.81 o 
   2   8  12        8.40      278.55    114.53 o 
   4   8  12   193182.09   197574.22   1213.67 o 
   6   8  12      662.59      851.35    111.58 o 
   8   8  12   100630.48   104592.91   1015.66 o 
  10   8  12      422.32      418.36    244.67 o 
   2  10  12   267901.81   272609.78   1878.18 o 
   4  10  12     3679.45     4264.05    194.18 o 
   6  10  12   187058.69   187458.53   1630.03 o 
   8  10  12     1977.82     1434.55    216.45 o 
   0  12  12   342443.47   337305.91   3485.21 o 
   2  12  12       50.44      200.99    146.41 o 
   4  12  12   206263.19   204665.97   1735.07 o 
   6  12  12       25.34      143.41    202.40 o 
   8  12  12    90725.41    90395.62    957.26 o 
   2  14  12   158892.92   160149.56   1330.56 o 
   4  14  12       22.87      284.77    168.46 o 
   6  14  12   106115.41   100803.84   1107.15 o 
   0  16  12   130172.52   127963.63   1416.14 o 
   2  16  12     1134.98     1361.05    236.13 o 
   4  16  12    86358.02    84834.66    820.26 o 
   6  16  12     2213.33     2285.15    412.33 o 
   2  18  12    41195.35    40629.80    574.64 o 
   1   1  13   453028.84   441583.91   3693.51 o 
   3   1  13   274043.91   271624.38   2360.95 o 
   5   1  13   182258.77   181140.19   1369.39 o 
   7   1  13   197464.66   189231.63   1591.34 o 
   9   1  13    65130.41    64705.65    673.01 o 
  11   1  13    54832.46    54368.36    829.18 o 
   1   3  13   446429.97   449528.88   3772.12 o 
   3   3  13   163330.83   167314.84   1226.09 o 
   5   3  13   207975.25   205281.53   1426.40 o 
   7   3  13   135847.16   134156.09   1165.65 o 
   9   3  13    61667.38    60143.75    663.78 o 
  11   3  13    40406.02    39808.28    726.87 o 
   1   5  13   216353.33   211380.91   1368.64 o 
   3   5  13   181900.06   186168.94   1321.31 o 
   5   5  13   157971.31   158487.08   1166.08 o 
   7   5  13   177143.66   173342.09   1304.21 o 
   9   5  13    73884.27    73051.13    744.08 o 
  11   5  13    44783.09    48384.50    771.05 o 
   1   7  13   167680.41   170341.94   1097.13 o 
   3   7  13    82197.13    81160.60    569.23 o 
   5   7  13    99733.39    99598.77    734.06 o 
   7   7  13    73127.66    74483.15    614.73 o 
   9   7  13    42264.00    42831.49    456.51 o 
   1   9  13   246152.09   238183.50   1660.69 o 
   3   9  13   173861.13   174237.09   1145.57 o 
   5   9  13   140706.33   140807.67   1150.89 o 
   7   9  13   173638.81   173968.30   1525.77 o 
   9   9  13    60155.56    57574.42    754.23 o 
   1  11  13   228873.77   227520.63   1397.55 o 
   3  11  13   150870.81   151347.58   1280.14 o 
   5  11  13   129012.09   128926.55   1114.92 o 
   7  11  13    97555.21    95855.98    956.88 o 
   9  11  13    62339.46    63477.21    836.03 o 
   1  13  13   193220.11   189046.48   1155.59 o 
   3  13  13   118628.07   117245.88   1051.85 o 
   5  13  13   119480.98   116975.32   1126.41 o 
   7  13  13    82747.66    81370.75    929.87 o 
   1  15  13    68166.43    69099.07    677.82 o 
   3  15  13    47019.86    46320.50    610.34 o 
   5  15  13    52808.65    52390.29    639.84 o 
   7  15  13    54743.92    48545.83   3394.64 o 
   1  17  13    72323.32    71780.48    964.76 o 
   3  17  13    47750.68    48390.02    767.82 o 
   5  17  13    46438.21    43598.30   2483.45 o 
   2   0  14   161463.97   167047.42   2152.72 o 
   6   0  14   194758.02   201322.19   2695.24 o 
  10   0  14    50783.07    47858.72    728.67 o 
   0   2  14   416854.00   395850.38   4241.31 o 
   2   2  14      864.29     1316.66    179.02 o 
   4   2  14   205596.20   201095.66   1821.50 o 
   6   2  14     2306.87     2676.67    109.38 o 
   8   2  14    95974.85    92017.39    857.84 o 
  10   2  14      558.70      510.54    230.03 o 
   2   4  14   271367.03   269476.09   1955.10 o 
   4   4  14     1236.37     1572.37    144.71 o 
   6   4  14   182062.19   184999.22   1385.94 o 
   8   4  14      881.42      915.46    162.41 o 
  10   4  14    55141.55    54548.68    707.56 o 
   0   6  14   210285.36   204131.22   2306.99 o 
   2   6  14     9559.31    10273.59    252.06 o 
   4   6  14    77106.57    74784.38    615.74 o 
   6   6  14    10840.04    11504.30    237.82 o 
   8   6  14    57771.57    57002.20    537.13 o 
  10   6  14     2058.17     1655.35    229.56 o 
   2   8  14   137031.67   138916.56    942.61 o 
   4   8  14       26.83      317.72     80.54 o 
   6   8  14    89861.55    88974.11    747.21 o 
   8   8  14      425.50      546.25    160.71 o 
  10   8  14    36074.11    34948.41    561.47 o 
   0  10  14   271383.75   279230.06   2586.23 o 
   2  10  14     3849.25     4730.06    208.55 o 
   4  10  14   172638.59   172866.55   1320.39 o 
   6  10  14     7090.20     6852.86    280.04 o 
   8  10  14   105774.34   101461.95   1042.56 o 
   2  12  14   188604.66   186878.94   1388.60 o 
   4  12  14      148.64      768.36    194.50 o 
   6  12  14   126823.02   128977.23   1157.86 o 
   8  12  14      753.62      574.39    225.06 o 
   0  14  14    78622.52    77777.59   1236.45 o 
   2  14  14       95.56      393.61    207.44 o 
   4  14  14    62223.56    62365.42    656.75 o 
   6  14  14     1434.05     1130.42    259.68 o 
   2  16  14    47599.04    46634.09    548.25 o 
   4  16  14      611.84      440.71    198.25 o 
   0  18  14    57750.75    57362.80   1499.41 o 
   2  18  14        3.70      293.86    300.38 o 
   1   1  15    10185.55    10751.50    214.69 o 
   3   1  15     5609.02     5646.90    228.01 o 
   5   1  15     2938.74     3752.41    456.86 o 
   7   1  15       24.64      442.42    141.05 o 
   9   1  15      194.52      236.22    189.72 o 
  11   1  15       12.28      373.66    273.68 o 
   1   3  15      899.00     1051.13    125.47 o 
   3   3  15     1840.57     3491.36    531.81 o 
   5   3  15     3312.35     3572.61    241.02 o 
   7   3  15        5.08      271.08    141.53 o 
   9   3  15     4396.48     4106.02    270.32 o 
  11   3  15       34.10      474.04    277.50 o 
   1   5  15     4770.41     6446.42    187.78 o 
   3   5  15      127.07      247.78    118.88 o 
   5   5  15     1835.77     2885.09    232.74 o 
   7   5  15     3368.78     4398.76    297.73 o 
   9   5  15       56.90      171.18    219.81 o 
   1   7  15     1213.53     1795.31    233.41 o 
   3   7  15      264.41      386.12    101.55 o 
   5   7  15       42.96      398.33    160.08 o 
   7   7  15      145.35      359.91    115.58 o 
   9   7  15      516.32      584.37    206.62 o 
   1   9  15       16.66      379.50    111.01 o 
   3   9  15       10.89      311.71    118.94 o 
   5   9  15      671.42      938.27    187.07 o 
   7   9  15       32.63      120.15    159.47 o 
   9   9  15      648.93      722.95    242.75 o 
   1  11  15    13351.97    15021.01    247.90 o 
   3  11  15    12113.55    12572.88    297.18 o 
   5  11  15    15233.51    15832.16    407.40 o 
   7  11  15     1145.35     1343.36    260.36 o 
   9  11  15     5707.07     5483.95    600.28 o 
   1  13  15       33.37      138.03    119.24 o 
   3  13  15      589.49      789.53    196.60 o 
   5  13  15      392.44      948.47    194.38 o 
   7  13  15      270.07      605.60    257.08 o 
   1  15  15     1782.41     2520.10    284.63 o 
   3  15  15       39.38      -89.34    179.36 o 
   5  15  15     2809.16     2846.65    260.12 o 
   1  17  15     1321.81     1581.82    277.17 o 
   3  17  15      776.68     1164.67    293.32 o 
   0   0  16    64482.79    61855.30   1528.24 o 
   4   0  16    51470.20    55710.09    903.81 o 
   8   0  16    96970.48    91537.59   1091.96 o 
   2   2  16   207599.22   212085.52   1501.20 o 
   4   2  16     2492.45     3051.66    253.47 o 
   6   2  16   163451.27   166042.20   1646.35 o 
   8   2  16     1780.39     1991.79    122.30 o 
  10   2  16    42595.12    41937.21    667.58 o 
   0   4  16   251584.41   235218.53   2188.46 o 
   2   4  16        3.39      153.77    115.45 o 
   4   4  16    92719.69    96267.60    809.33 o 
   6   4  16     1133.59     1335.89    151.62 o 
   8   4  16    91901.48    89890.84    808.48 o 
  10   4  16     1286.09     1295.05    275.80 o 
   2   6  16   222536.81   221092.63   1566.34 o 
   4   6  16       73.46        2.27    101.88 o 
   6   6  16   140537.13   137881.41   1024.01 o 
   8   6  16       38.60      185.95    130.73 o 
  10   6  16    39037.23    41342.33   1096.87 o 
   0   8  16   231397.91   233977.56   2388.48 o 
   2   8  16        4.18       73.97    100.07 o 
   4   8  16    71929.68    69951.54    514.53 o 
   6   8  16     1038.27     1080.97    142.32 o 
   8   8  16    44643.08    43613.07    573.79 o 
   2  10  16    79869.34    82105.02    678.08 o 
   4  10  16      521.80      813.27    164.87 o 
   6  10  16    90166.08    88790.66    998.93 o 
   8  10  16      640.66      452.98    222.70 o 
   0  12  16   141605.44   139984.31   1480.64 o 
   2  12  16      459.77      497.29    127.18 o 
   4  12  16    58939.16    56535.44   1500.97 o 
   6  12  16     1291.67     1680.68    267.47 o 
   8  12  16    27998.17    28432.56    500.15 o 
   2  14  16    47633.59    47762.40    792.76 o 
   4  14  16      496.23      537.20    205.64 o 
   6  14  16    60481.08    61789.25    852.11 o 
   0  16  16   116626.00   111116.59   2011.74 o 
   2  16  16      607.66      412.48    275.38 o 
   4  16  16    56624.48    55461.45    637.91 o 
   1   1  17   254406.75   252385.95   2185.39 o 
   3   1  17   179388.27   180611.81   1573.07 o 
   5   1  17   147714.20   146062.13   1403.45 o 
   7   1  17   124717.02   121295.59   1316.12 o 
   9   1  17    47200.44    46683.06    950.66 o 
   1   3  17   340083.81   342867.84   2668.22 o 
   3   3  17   270768.69   271251.59   2313.58 o 
   5   3  17   197689.64   195237.59   1831.44 o 
   7   3  17   110949.67   110362.77   1164.75 o 
   9   3  17    70542.40    69845.79    944.69 o 
   1   5  17   238409.09   246042.39   1741.01 o 
   3   5  17   190262.22   188518.06   1615.05 o 
   5   5  17   156037.89   158201.81   1246.04 o 
   7   5  17   132719.44   133289.84   1009.69 o 
   9   5  17    60889.09    57382.99    846.12 o 
   1   7  17   156696.88   156652.23   1137.13 o 
   3   7  17   131517.16   135155.72   1188.55 o 
   5   7  17   100579.19    99895.80    837.41 o 
   7   7  17    73964.58    71258.48    646.52 o 
   9   7  17    39263.79    38188.03    708.22 o 
   1   9  17   101539.97   103029.31    928.22 o 
   3   9  17   125284.58   125378.74   1099.26 o 
   5   9  17    77021.30    75504.44    736.76 o 
   7   9  17    85667.32    84432.04    977.71 o 
   9   9  17    49468.51    48740.42    969.78 o 
   1  11  17   117700.60   117417.06    829.52 o 
   3  11  17   107194.12   102588.02    749.40 o 
   5  11  17    87254.86    86808.64    869.64 o 
   7  11  17    66272.26    65024.41    776.63 o 
   1  13  17    76443.72    76047.84    598.81 o 
   3  13  17    72291.67    70785.47    740.35 o 
   5  13  17    47264.00    46409.28    693.63 o 
   7  13  17    48868.58    48624.78    757.64 o 
   1  15  17    53672.29    53415.77    693.15 o 
   3  15  17    55263.27    55451.09    703.22 o 
   5  15  17    50253.55    49743.98    639.04 o 
   1  17  17    72744.10    73602.14   1061.85 o 
   3  17  17    56603.73    55691.12   1150.30 o 
   2   0  18   359203.69   356368.06   4016.10 o 
   6   0  18   137631.05   138893.58   2116.39 o 
  10   0  18    93043.76    91331.78   2072.22 o 
   0   2  18   183540.13   194787.66   2370.85 o 
   2   2  18      267.92      728.87    120.94 o 
   4   2  18   247162.16   244379.25   2107.86 o 
   6   2  18      797.05      755.11    266.57 o 
   8   2  18   107689.29   106031.60   1309.05 o 
  10   2  18        1.37      126.09    256.81 o 
   2   4  18   420031.19   430607.00   3507.80 o 
   4   4  18     2153.33     2545.14    221.03 o 
   6   4  18   200851.27   193326.92   1669.01 o 
   8   4  18       48.93      121.59    201.87 o 
  10   4  18   102091.77    99674.74   1219.00 o 
   0   6  18   104699.00   107340.16   1136.62 o 
   2   6  18     1952.41     2992.59    230.67 o 
   4   6  18   180637.20   181784.20   1513.79 o 
   6   6  18     4098.22     4223.36    203.42 o 
   8   6  18    77593.45    75037.34    907.93 o 
  10   6  18      237.48      580.62    892.84 o 
   2   8  18   170434.47   172780.34   1278.88 o 
   4   8  18        2.59      258.45     81.54 o 
   6   8  18    99013.91   100881.24    857.33 o 
   8   8  18     1759.94     1659.87    237.87 o 
   0  10  18   170211.91   171048.14   2020.13 o 
   2  10  18     3089.21     3790.57    185.29 o 
   4  10  18   173453.52   174056.66   1177.63 o 
   6  10  18     5438.93     5321.75    322.93 o 
   8  10  18    68397.88    66570.82    901.63 o 
   2  12  18   158736.23   160836.14   1357.79 o 
   4  12  18      367.55      595.41    183.50 o 
   6  12  18    78973.40    77216.92    933.65 o 
   0  14  18    97985.02   100474.17   1141.81 o 
   2  14  18        5.37      180.86    225.07 o 
   4  14  18   100024.50    97912.75    941.42 o 
   6  14  18       45.84      125.84    227.44 o 
   2  16  18    83749.10    83294.16   1242.74 o 
   4  16  18      554.61      522.45    210.60 o 
   1   1  19     9000.26     9311.46    288.71 o 
   3   1  19    30314.33    30454.56    448.57 o 
   5   1  19     8376.53     8966.83    657.92 o 
   7   1  19     7142.42     7857.60    436.45 o 
   9   1  19     4716.33     5345.47    462.20 o 
   1   3  19     5494.02     6059.50    232.13 o 
   3   3  19    44090.09    45884.61    719.85 o 
   5   3  19     9223.47     9543.67    320.25 o 
   7   3  19    13621.56    13255.71    478.43 o 
   9   3  19     9003.18     9445.20    483.69 o 
   1   5  19     8448.38     9327.12    228.78 o 
   3   5  19     8993.44     8676.64    408.12 o 
   5   5  19     4134.93     4556.85    230.08 o 
   7   5  19      134.26      548.34    179.73 o 
   9   5  19     2262.73     2322.88    255.57 o 
   1   7  19     3449.27     3618.87    167.42 o 
   3   7  19    11243.33    13247.67    280.05 o 
   5   7  19     6529.77     6542.95    277.81 o 
   7   7  19     4438.64     4407.22    224.32 o 
   9   7  19     5813.69     5881.24    435.63 o 
   1   9  19     2976.15     3642.74    174.91 o 
   3   9  19    11342.08    11779.40    262.51 o 
   5   9  19      100.84      304.21     87.68 o 
   7   9  19     1391.91     1072.57    227.95 o 
   1  11  19    10370.62    10935.06    326.62 o 
   3  11  19    10509.47    11234.92    308.40 o 
   5  11  19    15066.26    15550.67    404.20 o 
   7  11  19     1358.94     1401.25    267.61 o 
   1  13  19     1122.26     1130.72    153.98 o 
   3  13  19     3295.50     4457.93    409.56 o 
   5  13  19     2115.27     1976.55    265.59 o 
   1  15  19     5242.44     5344.84    412.16 o 
   3  15  19     5758.82     6515.95    360.03 o 
   0   0  20    12607.26    11700.06    840.80 o 
   4   0  20    27415.63    25631.00    891.77 o 
   8   0  20    21985.55    22431.55    850.59 o 
   2   2  20    68618.98    71502.90    680.55 o 
   4   2  20      119.56      223.53    180.26 o 
   6   2  20    24459.40    24775.28    520.58 o 
   8   2  20       47.56      293.06    277.75 o 
  10   2  20    14979.89    15748.24    564.15 o 
   0   4  20    67458.95    66355.01   3236.82 o 
   2   4  20     1946.03     2246.60    167.34 o 
   4   4  20    85529.58    84055.11   1066.64 o 
   6   4  20     2230.05     2249.97    289.52 o 
   8   4  20    42339.45    41802.48    682.43 o 
   2   6  20    70568.55    69327.63    824.85 o 
   4   6  20        8.34       69.18    201.95 o 
   6   6  20    48167.24    48296.84    711.92 o 
   8   6  20       32.60      175.23    172.05 o 
   0   8  20    62532.59    60955.70    823.50 o 
   2   8  20     1821.21     1924.45    150.91 o 
   4   8  20    54915.72    55283.91    457.74 o 
   6   8  20    10119.19     9492.01    252.87 o 
   8   8  20    22592.80    23448.10    660.72 o 
   2  10  20    53319.72    52579.83    545.72 o 
   4  10  20      376.67      464.72    105.23 o 
   6  10  20    39438.20    40383.20    623.98 o 
   8  10  20     1997.73     2071.44    382.90 o 
   0  12  20    64814.82    65523.53    790.54 o 
   2  12  20       36.11      305.48    124.66 o 
   4  12  20    41418.65    40106.59    527.68 o 
   6  12  20     2420.18     2154.44    385.50 o 
   2  14  20    23794.40    23885.18    485.70 o 
   4  14  20      149.66      169.71    204.45 o 
   0  16  20    28687.51    28859.36    932.80 o 
   2  16  20       25.22      433.22    233.81 o 
   1   1  21    85318.09    86438.30    829.81 o 
   3   1  21   109049.68   106173.28    994.82 o 
   5   1  21    89960.24    88384.94   1074.15 o 
   7   1  21    41638.04    41836.07    741.86 o 
   9   1  21    34292.96    33491.19    756.58 o 
   1   3  21   181112.67   180390.09   1620.93 o 
   3   3  21   189195.73   186940.52   1926.07 o 
   5   3  21   134694.42   133121.53   1380.24 o 
   7   3  21    76008.66    75142.73   1047.92 o 
   9   3  21    47757.68    47394.77   1002.11 o 
   1   5  21   148717.78   148551.45   1054.57 o 
   3   5  21   163859.02   166851.13   1637.90 o 
   5   5  21   110033.23   107269.09   1353.08 o 
   7   5  21    61856.51    61156.53    846.46 o 
   9   5  21    51507.70    50982.89    793.98 o 
   1   7  21   124359.89   126407.16    970.32 o 
   3   7  21   155737.91   153634.16   1312.14 o 
   5   7  21    86857.34    83892.51    928.92 o 
   7   7  21    56108.36    54419.71    851.26 o 
   1   9  21    77573.51    80372.88    797.68 o 
   3   9  21   107205.88   107155.16    957.06 o 
   5   9  21    56744.77    54658.55    561.06 o 
   7   9  21    49530.71    48404.39    861.70 o 
   1  11  21    87236.27    85641.54    783.96 o 
   3  11  21   122256.00   121384.40   1076.48 o 
   5  11  21    69603.91    67340.21    875.00 o 
   7  11  21    50884.10    48757.24    920.32 o 
   1  13  21    33520.63    33247.88    378.24 o 
   3  13  21    62719.57    62660.20   1015.52 o 
   5  13  21    30901.95    31320.07    716.29 o 
   1  15  21    39610.37    39811.54    603.80 o 
   3  15  21    52770.84    50600.20    767.27 o 
   2   0  22   197253.66   196983.98   2817.81 o 
   6   0  22   100826.61    98844.64   1720.05 o 
   0   2  22   114924.30   115266.66   1661.85 o 
   2   2  22     1134.04      873.41    269.58 o 
   4   2  22   152493.19   154458.52   1462.60 o 
   6   2  22     1202.04     1435.10    270.52 o 
   8   2  22   102179.77    98242.19   1313.28 o 
   2   4  22   373056.84   366237.25   2897.42 o 
   4   4  22      213.40      457.48    224.69 o 
   6   4  22   179982.75   171509.73   2290.07 o 
   8   4  22      196.71     -123.54    216.65 o 
   0   6  22   231025.77   230433.59   2812.05 o 
   2   6  22      203.16      688.74    124.42 o 
   4   6  22   211251.20   211411.50   1992.93 o 
   6   6  22      198.81      519.79    246.88 o 
   8   6  22   103859.16   100213.70   1327.68 o 
   2   8  22   225633.80   229324.48   1724.37 o 
   4   8  22       37.81      308.31    138.72 o 
   6   8  22   141770.53   137817.97   1500.47 o 
   8   8  22      315.98      352.94    361.75 o 
   0  10  22   191516.83   191300.23   2314.50 o 
   2  10  22       22.45      147.73    178.60 o 
   4  10  22   169129.73   168963.95   1745.43 o 
   6  10  22      344.18      542.01    381.69 o 
   2  12  22   122021.95   123151.61   1349.92 o 
   4  12  22       25.66      334.46    197.97 o 
   6  12  22    91681.58    86416.08   1578.45 o 
   0  14  22   120908.13   114246.13   1683.88 o 
   2  14  22       50.64      452.74    311.07 o 
   4  14  22    98897.17    98107.20   1181.64 o 
   1   1  23    31109.69    30505.30    666.71 o 
   3   1  23    14777.64    14534.75    385.46 o 
   5   1  23     8100.32     8752.57    411.65 o 
   7   1  23    15099.79    14251.50    516.03 o 
   9   1  23     1477.94     1684.75    460.09 o 
   1   3  23    30780.64    30721.47    668.27 o 
   3   3  23    15919.62    17165.87    522.77 o 
   5   3  23    22967.28    22625.02    501.87 o 
   7   3  23    19905.64    18539.55    458.10 o 
   9   3  23     9237.39     9451.47    638.74 o 
   1   5  23    54697.34    54830.46    544.09 o 
   3   5  23    28934.60    31202.19    545.42 o 
   5   5  23    24477.31    24984.54    499.24 o 
   7   5  23    19224.48    19724.99    463.95 o 
   1   7  23    29655.80    29817.19    359.46 o 
   3   7  23    31218.22    31467.17    393.44 o 
   5   7  23    27887.78    28295.84    515.84 o 
   7   7  23    33594.74    32966.76    705.30 o 
   1   9  23    27974.60    26752.33    338.59 o 
   3   9  23    19926.55    20061.14    364.69 o 
   5   9  23    10574.65    11423.26    845.30 o 
   7   9  23    18428.53    18996.28    703.58 o 
   1  11  23    12265.64    12270.46    258.60 o 
   3  11  23     6885.74     7776.22    406.44 o 
   5  11  23    10599.32    12201.73    580.52 o 
   1  13  23     9371.83    10559.07    320.83 o 
   3  13  23     8557.11     9931.60    506.29 o 
   1  15  23    17299.44    17980.48    687.60 o 
   0   0  24    25081.25    24900.97   1317.35 o 
   4   0  24    49736.16    50655.37    938.63 o 
   8   0  24    16605.76    16022.25    734.04 o 
   2   2  24    32364.45    33453.11    531.48 o 
   4   2  24      185.75      338.51    205.72 o 
   6   2  24     8043.96     9018.41    385.90 o 
   8   2  24      498.71      872.91    341.08 o 
   0   4  24    18016.22    17276.78    393.16 o 
   2   4  24      892.02      923.47    101.09 o 
   4   4  24    36022.07    36226.92    951.89 o 
   6   4  24     2740.20     2029.84    339.83 o 
   8   4  24    10288.17    11609.39    425.46 o 
   2   6  24     1973.79     2682.14    159.59 o 
   4   6  24      406.60      708.02    225.77 o 
   6   6  24      223.64      646.16    239.84 o 
   8   6  24      475.28      721.32    444.46 o 
   0   8  24      561.89      625.97    198.37 o 
   2   8  24     3171.66     3606.57    210.88 o 
   4   8  24     7962.40     8382.09    258.92 o 
   6   8  24     5546.19     5161.12    502.56 o 
   2  10  24    17145.01    18044.39    370.27 o 
   4  10  24      470.86      777.95    304.62 o 
   6  10  24     8094.69     7965.25    938.76 o 
   0  12  24    12414.13    12451.43    440.89 o 
   2  12  24      528.43      866.86    241.28 o 
   4  12  24    20472.10    19010.89    848.85 o 
   2  14  24     6734.85     6878.30    394.76 o 
   1   1  25   123581.41   124301.24   1114.75 o 
   3   1  25    84082.48    87104.57    948.88 o 
   5   1  25    85656.15    83802.52    980.29 o 
   7   1  25    43243.64    41474.19    797.67 o 
   1   3  25   114521.77   117382.09   1112.43 o 
   3   3  25    93756.66    95226.23   1210.59 o 
   5   3  25    85014.65    84097.73   1117.26 o 
   7   3  25    60585.57    58315.66    873.16 o 
   1   5  25    62429.44    64455.66    901.76 o 
   3   5  25    55525.49    56818.22    680.18 o 
   5   5  25    47361.19    47895.73    711.66 o 
   7   5  25    27231.61    27106.71    796.25 o 
   1   7  25    40274.79    41841.02    564.09 o 
   3   7  25    42300.56    45289.45    602.32 o 
   5   7  25    38439.59    39399.81    782.60 o 
   7   7  25    32793.88    33550.01    917.53 o 
   1   9  25    46949.68    45756.62    545.88 o 
   3   9  25    48296.26    50533.48    700.33 o 
   5   9  25    31995.09    34237.00    961.19 o 
   1  11  25    74481.57    74659.25    679.16 o 
   3  11  25    76251.30    74828.29   1328.19 o 
   5  11  25    47887.14    46903.65    958.01 o 
   1  13  25    35222.88    34930.82    708.10 o 
   3  13  25    41458.32    40953.63    816.88 o 
   2   0  26   271592.84   273743.78   4157.48 o 
   6   0  26   176734.41   176627.17   2569.51 o 
   0   2  26   246402.52   248045.02   3402.60 o 
   2   2  26       40.29      255.91    239.44 o 
   4   2  26   173036.11   174621.67   1854.70 o 
   6   2  26       26.26      414.63    287.06 o 
   8   2  26   136482.91   128872.77   1598.11 o 
   2   4  26   192962.59   189255.81   1883.40 o 
   4   4  26        7.04     1001.21    316.29 o 
   6   4  26   139289.80   138332.88   1865.62 o 
   0   6  26   175342.31   179207.14   2263.23 o 
   2   6  26      333.11      509.18    117.53 o 
   4   6  26   100167.05   100794.22   1170.31 o 
   6   6  26     1218.79     1225.88    303.75 o 
   2   8  26   128079.54   129037.10   1156.59 o 
   4   8  26      210.19      296.97    244.81 o 
   6   8  26   107469.30   105884.33   1687.64 o 
   0  10  26   222611.50   222981.94   2469.76 o 
   2  10  26        1.92      219.57    143.37 o 
   4  10  26   118184.91   114731.80   1801.11 o 
   2  12  26   119137.88   118443.91   1328.95 o 
   1   1  27    80653.55    79614.84    782.07 o 
   3   1  27    50730.82    51989.63    871.53 o 
   5   1  27    51040.63    49891.56    788.08 o 
   7   1  27    41228.60    39181.77    745.11 o 
   1   3  27    47931.27    48399.68    493.40 o 
   3   3  27    20582.40    20781.71    557.07 o 
   5   3  27    37469.64    39256.70    755.94 o 
   7   3  27    21454.77    22197.75    758.54 o 
   1   5  27    42893.45    43081.27    433.44 o 
   3   5  27    27822.80    28813.15    581.11 o 
   5   5  27    21956.85    23266.43    613.71 o 
   7   5  27    20435.42    22186.60    727.48 o 
   1   7  27    28791.58    30476.21    395.34 o 
   3   7  27    18009.72    17645.80    376.91 o 
   5   7  27    20202.92    20421.59    611.40 o 
   1   9  27    33655.41    35752.85    607.67 o 
   3   9  27    31435.15    31325.80    545.68 o 
   5   9  27    16119.66    16960.87    759.13 o 
   1  11  27    17460.09    18199.63    350.35 o 
   3  11  27    15298.22    14921.05    648.35 o 
   0   0  28      220.40      271.98    274.46 o 
   4   0  28      499.67      408.13    396.76 o 
   2   2  28      963.72     1271.72    211.80 o 
   4   2  28       40.20       15.89    237.24 o 
   6   2  28       13.40      219.15    260.66 o 
   0   4  28    14663.47    13507.48    569.24 o 
   2   4  28     1173.87     1100.38    283.56 o 
   4   4  28     4586.57     5257.28    327.86 o 
   6   4  28     1628.08     1845.25    378.56 o 
   2   6  28      206.06      479.66    194.07 o 
   4   6  28       66.74      155.65    189.36 o 
   6   6  28      191.12      552.21    307.88 o 
   0   8  28      922.26      747.82    214.00 o 
   2   8  28      503.65      485.50    228.19 o 
   4   8  28       60.21        2.78    215.62 o 
   2  10  28     1472.16     1663.14    213.23 o 
   4  10  28       12.07       -7.49    645.98 o 
   0  12  28       16.91      572.45    433.34 o 
   1   1  29    38285.04    40617.35    668.46 o 
   3   1  29    17746.06    17480.11   1096.85 o 
   5   1  29    26068.38    26088.35    675.98 o 
   1   3  29    44905.44    46751.13    763.07 o 
   3   3  29    28951.97    28788.93    812.25 o 
   5   3  29    37137.52    38238.71    830.73 o 
   1   5  29    60848.57    60478.94    706.54 o 
   3   5  29    31454.83    26599.62   1518.67 o 
   5   5  29    28827.17    28980.46    746.34 o 
   1   7  29    34253.54    36307.38    594.79 o 
   3   7  29    23757.82    24930.97    620.54 o 
   5   7  29    29079.31    28754.28    522.19 o 
   1   9  29    42864.34    43602.78    689.74 o 
   3   9  29    25589.25    26992.63    627.88 o 
   1  11  29    35373.77    37388.47    600.33 o 
   2   0  30   144408.03   146038.20   2403.33 o 
   6   0  30    86964.73    86650.91   1535.13 o 
   0   2  30   167086.42   169632.67   2187.75 o 
   2   2  30       75.10      423.31    283.91 o 
   4   2  30   129018.58   125844.45   1629.39 o 
   6   2  30      202.39      659.63    354.42 o 
   2   4  30   130017.34   128568.85   1266.68 o 
   4   4  30       32.94      207.95    266.22 o 
   0   6  30   158410.42   157873.19   3434.71 o 
   2   6  30      853.44      777.85    315.19 o 
   4   6  30   121795.80   119520.74   1360.76 o 
   2   8  30   116527.76   115546.90   1405.69 o 
   0  10  30   136472.91   133254.25   2404.16 o 
   1   1  31    53359.38    53680.81    712.36 o 
   3   1  31    46202.00    46820.02    947.51 o 
   5   1  31    46287.80    45780.20   1017.24 o 
   1   3  31    34481.01    34440.33    833.61 o 
   3   3  31    33121.36    35040.75    833.32 o 
   5   3  31    31104.86    29729.48    736.36 o 
   1   5  31    35883.32    36689.88    606.83 o 
   3   5  31    39682.52    38556.96    711.62 o 
   1   7  31    38493.41    36975.27    992.41 o 
   3   7  31    36951.95    36761.82    691.84 o 
   1   9  31    33100.54    32288.16   1387.71 o 
   0   0  32      197.63     -117.73    421.96 o 
   4   0  32     7631.22     9571.22    904.85 o 
   2   2  32     5657.03     5909.37    445.16 o 
   4   2  32       64.44      121.84    343.55 o 
   0   4  32     1033.45     1628.31    425.18 o 
   2   4  32        8.40       25.01    230.09 o 
   4   4  32      868.12      960.98    384.66 o 
   2   6  32     4755.06     4640.67    451.56 o 
   1   1  33    12749.94    12112.19   1054.62 o 
   3   1  33    13768.64    14384.54    635.86 o 
   1   3  33    13333.39    15854.76    549.61 o 
   3   3  33    16270.57    16524.59   1403.41 o 
   1   5  33    23783.32    24438.27    645.08 o 
   2   0  34    93865.03    94304.70   3978.35 o 
   0   2  34   101847.12   100844.83   2195.40 o 
   2   2  34       33.97     -309.17    616.50 o 
                                                 
